# Supplementary material for: Preliminary Assessment of Occurrence, Potential Origin, and Human Health Risk of Volatile Organic Compounds in Uncontrolled Springs, North Morocco
Source: Metabolites. 2022 Dec 2;12(12):1213. doi: 10.3390/metabo12121213 (PMC9788112; doi:10.3390/metabo12121213)
Supplement: Supplementary file 1 [file metabolites-12-01213-s001.zip]

Archive with 1 entries (1 files):
- metabolites-2034777-supplementary.pdf
